# Supplementary material for: Genome-wide analyses of neonatal jaundice reveal a marked departure from adult bilirubin metabolism
Source: Nat Commun. 2024 Aug 30;15:7550. doi: 10.1038/s41467-024-51947-w (PMC11364559; doi:10.1038/s41467-024-51947-w)
Supplement: Supplementary file 4 — Supplementary Data 1–8 [file 41467_2024_51947_MOESM4_ESM.xlsx]

## Sheet: Supplementary Data 1
Supplementary Data 1. Descriptive characteristics of the parent-offspring trios included in the study. Values are means (standard deviation) or count (proportion).
	Parent-offspring trios
	Controls (n = 21,627)	Cases (n = 1,569)
Maternal age, years	30.6 (4.5)	30.8 (4.5)
Nulliparous, n	10,191 (0.47)	927 (0.59)
Girls, n	10,752 (0.50)	686 (0.44)
Maternal-fetal ABO incompatibility, n	2,966 (0.14)	370 (0.24)
Gestational duration, days	281 (11.4)	273 (16.5)
Birth weigth, g	3,663 (488)	3,414 (669)
Vaginal delivery, n	19,428 (0.90)	1,430 (0.91)
ART, n	483 (0.02)	42 (0.03)
Paternal age, years	33.0 (5.2)	33.2 (5.3)

## Sheet: Supplementary Data 2
Supplementary Data 2. Genome-wide significant variants associated with neonatal jaundice using the neonatal, maternal and paternal genomes in the Norwegian Mother, Father and Child Cohort study (using logistic regression). Neonatal jaundice was defined as receiving phototherapy treatment for jaundice. Replication was based on a meta-analysis of two Danish cohorts (Danish National Birth Cohort and…
Neonatal genome
Discovery										Replication									Trios (n)	Offspring sex	Maternal transmitted		Maternal non-transmitted		Paternal transmitted		Paternal non-transmitted		Conditional analysis
rsid	CHR	POS	Locus	Reference allele	Effect allele	Effect allele frequency	N	Odds ratio	P-value	EAF (Danish)	Odds ratio (Danish)	P-value (Danish)	EAF (AFR)	Odds ratio (AFR)	P-value (AFR)	EAF (EUR)	Odds ratio (EUR)	P-value (EUR)			Odds ratio	P-value	Odds ratio	P-value	Odds ratio	P-value	Odds ratio	P-value	Neonatal p-value	Maternal p-value	Paternal p-value
rs6755571	2	234627536	UGT1A*	C	A	6.4	27384	0.20	2.7e-55	6.0	0.40	2.4e-15	1.7	0.5	4.5e-3	5.2	0.46	1.2e-5	23196	Both	0.15	4.4e-15	1.05	0.639	0.17	5.5e-14	0.98	0.840	1.3e-23	0.665	0.881
rs12400785	X	109792100	CHRDL1	C	T	36.6	27383	0.80	3.4e-11		0.88	0.004							11438	Girls	0.86	0.067	0.87	0.089	0.82	0.018	-	-	1.8e-5	0.942	0.738
																			11758	Boys	0.67	1.9e-06	1.07	0.343	-	-	0.99	0.813
Maternal genome
Discovery										Replication									Trios (n)	Offspring sex	Maternal transmitted		Maternal non-transmitted		Paternal transmitted		Paternal non-transmitted		Conditional analysis
rsid	CHR	POS	Locus	Reference allele	Effect allele	Effect allele frequency	N	Odds ratio	P-value	EAF (Danish)	Odds ratio (Danish)	P-value (Danish)	EAF (AFR)	Odds ratio (AFR)	P-value (AFR)	EAF (EUR)	Odds ratio (EUR)	P-value (EUR)			Odds ratio	P-value	Odds ratio	P-value	Odds ratio	P-value	Odds ratio	P-value	Neonatal p-value	Maternal p-value	Paternal p-value
rs17868336	2	234638006	UGT1A*	A	G	4.0	29180	0.46	5.6e-15	-	-	-	-	-	-	-	-	-	23196	Both	0.14	4.0e-10	0.76	0.071	0.15	3.0e-09	0.91	0.468	1.8e-13	0.074	0.676
rs687621	9	136137065	ABO	A	G	36.8	29180	0.79	1.4e-12	-	-	-	-	-	-	-	-	-	23196	Both	0.83	6.1e-04	0.72	1.4e-08	1.33	7.5e-08	0.99	0.886	1.2e-4	1.5e-13	0.491
rs5942980	X	109840240	CHRDL1	C	T	35.8	29180	0.81	3.6e-10	-	-	-	-	-	-	-	-	-	11438	Girls	0.83	0.03	0.83	0.03	0.83	0.03	-	-	4.01e-5	0.527	0.818
										-			-	-	-	-	-	-	11758	Boys	0.70	3.7e-05	1.07	0.336	-	-	1.02	0.631
Paternal genome
Discovery										Replication									Trios (n)	Offspring sex	Maternal transmitted		Maternal non-transmitted		Paternal transmitted		Paternal non-transmitted		Conditional analysis
rsid	CHR	POS	Locus	Reference allele	Effect allele	Effect allele frequency	N	Odds ratio	P-value	EAF (Danish)	Odds ratio (Danish)	P-value (Danish)	EAF (AFR)	Odds ratio (AFR)	P-value (AFR)	EAF (EUR)	Odds ratio (EUR)	P-value (EUR)			Odds ratio	P-value	Odds ratio	P-value	Odds ratio	P-value	Odds ratio	P-value	Neonatal p-value	Maternal p-value	Paternal p-value
rs149247216	2	234522619	UGT1A*	A	C	6.5	28383	0.58	7.0e-14	-	-	-	-	-	-	-	-	-	23196	Both	0.22	2.7e-14	1.05	0.640	0.19	3.4e-14	0.95	0.643	3.60e-22	0.599	0.651

## Sheet: Supplementary Data 3
Supplementary Data 3. Alternate allele frequency of a missense variant (rs6755571) associated with neonatal jaundice in different ancestries from the Norwegian Mother, Father, and Child Cohort study. Sample ancestry was inferred with a nearest centroid classifier (in the space of the first 3 PCs), trained on populations from the 1000 Genomes Project data. Neonatal samples (n = 28,112) are assigne…
Population (1000 Genomes Project)	Population acronym	n Controls	n Cases	Minor allele frequency
				Controls	Cases
British From England and Scotland	GBR	13470	980	0.07	0.011
Northern and Western European in Utah, USA	CEU	5614	379	0.069	0.013
Finnish in Finland	FIN	3879	273	0.058	0.013
Iberian Populations in Spain	IBS	1823	124	0.069	0.004
Toscani in Italia	TSI	817	71	0.064	0.007
Bengali in Bangladesh	BEB	245	38	0.024	0.013
Colombian in Medellín, Colombia	CLM	105	11	0.043	0
Puerto Rican in Puerto Rico	PUR	92	5	0.038	0.1
Punjabi in Lahore, Pakistan	PJL	64	6	0.031	0
African Ancestry in SW USA	ASW	27	2	0.074	0
Peruvian in Lima Peru	PEL	20	3	0.075	0
Mexican Ancestry in Los Angeles, USA	MXL	11	1	0	0
Sri Lankan Tamil in the UK	STU	10	3	0.05	0
Kinh in Ho Chi Minh City, Vietnam	KHV	8	4	0	0
Gujarati Indians in Houston, Texas, USA	GIH	5	1	0	0
Chinese Dai in Xishuangbanna, China	CDX	4	1	0	0
Indian Telugu in the UK	ITU	4	0	0	NA
Esan in Nigeria	ESN	3	0	0	NA
Han Chinese South	CHS	2	0	0	NA
Gambian in Western Division – Mandinka	GWD	2	0	0	NA
Luhya in Webuye, Kenya	LWK	2	0	0	NA
Han Chinese in Beijing, China	CHB	1	0	0	NA
Yoruba in Ibadan, Nigeria	YRI	1	0	0.5	NA
Japanese in Tokyo, Japan	JPT	0	1	NA	0

## Sheet: Supplementary Data 4
Supplementary Data 4. Enrichment in evolutionary metrics identified using the GSEL pipeline. The Z-score indicates an enrichment (positive) or depletion (negative). The highest enrichment is found in the cross-population extended haplotype homozygosity scores. These scores, however, were not statistically significant. P-values are two-sided, and not corrected for multiple comparisons except speci…
Evolutionary Metric	Z-Score	Lead SNP value	Mean Control SNPs	p-value	test type	BH Corrected P-value
argweave	0.215	109120	91489.4	0.49	two-tailed	0.77
betascore	-0.525	0.812	1.748	0.71	greater-than	0.895714
Fst EAS v AFR	-0.668	0.064	0.145	0.66	greater-than	0.905
Fst EUR v AFR	-0.643	0.049	0.128	0.675	greater-than	0.9185
Fst EUR v EAS	0.003	0.049	0.049	0.32	greater-than	0.782222
GERP	-1.038	1.45	3.036	0.83	greater-than	0.92
iES	-0.12	12007.4	51346.3	0.597884	greater-than	0.988134
LINSIGHT	-0.784	0.103	0.323	0.76	greater-than	1
phastCon100	-0.672	0.538	0.748	0.735	greater-than	0.969706
phyloP100	-0.809	0.937	2.808	0.32	two-tailed	0.84
xp-EHH AFR v EAS	-0.077	0.701	0.789	0.489796	greater-than	0.659898
xp-EHH AFR v EUR	0.512	1.322	0.742	0.326203	greater-than	0.800847
xp-EHH EAS v EUR	0.322	0.98	0.637	0.411765	greater-than	0.965116

## Sheet: Supplementary Data 5
Supplementary Data 5. Colocalization between neonatal jaundice and expression of 7 UGT1A* genes in 127 cell types/ tissues from the eQTL Catalogue. Posterior probabilities were obtained using coloc package. Sample size for neonatal jaundice was n = 27,384, cases = 1,826. eQTL dataset refers to the name of the data set, assay and tissue, extracted from the eQTL catalogue. Results are sorted by dec…
eQTL dataset	Ensembl ID	Number of SNPs included	Posterior probability, associations for the two phenotypes
			Distinct lead SNPs	Shared lead SNPs
CEDAR_microarray_transverse_colon	ENSG00000241635	6701	0.065381	0.934618
GTEx_ge_colon_transverse	ENSG00000241635	6655	0.0749994	0.916318
GTEx_ge_colon_transverse	ENSG00000242366	6390	0.106936	0.855107
CEDAR_microarray_rectum	ENSG00000241635	6701	0.146379	0.846376
GTEx_ge_colon_transverse	ENSG00000242515	6435	0.156586	0.707365
CEDAR_microarray_ileum	ENSG00000241635	6700	0.18002	0.637731
CEDAR_microarray_transverse_colon	ENSG00000242515	6475	0.270713	0.425636
CEDAR_microarray_rectum	ENSG00000242515	6475	0.320223	0.270621
GTEx_ge_skin_sun_exposed	ENSG00000241635	6655	0.368716	0.207108
CEDAR_microarray_transverse_colon	ENSG00000244122	6559	0.395655	0.122754
GTEx_ge_small_intestine	ENSG00000241635	6653	0.362696	0.10571
TwinsUK_ge_skin	ENSG00000167165	6371	0.322678	0.0787902
Gilchrist_2021_microarray_NK-cell_naive	ENSG00000167165	6390	0.35813	0.0786824
GTEx_ge_colon_transverse	ENSG00000244122	6517	0.369265	0.0769468
GTEx_ge_esophagus_mucosa	ENSG00000242366	6390	0.541535	0.0624246
CEDAR_microarray_transverse_colon	ENSG00000242366	6429	0.771313	0.0607166
Fairfax_2014_microarray_monocyte_IFN24	ENSG00000241635	6510	0.371821	0.059215
CEDAR_microarray_T-cell_CD4	ENSG00000244122	6559	0.338233	0.0588792
GTEx_ge_skin_not_sun_exposed	ENSG00000167165	6527	0.392895	0.0580903
CEDAR_microarray_neutrophil_CD15	ENSG00000167165	6575	0.338824	0.0577682
GTEx_ge_small_intestine	ENSG00000242515	6433	0.372011	0.057011
Kasela_2017_microarray_T-cell_CD8	ENSG00000241119	6441	0.350231	0.0534743
Fairfax_2014_microarray_monocyte_LPS2	ENSG00000242366	6255	0.41211	0.0511996
GTEx_ge_skin_sun_exposed	ENSG00000167165	6527	0.343867	0.0487799
GTEx_ge_prostate	ENSG00000241635	6654	0.389972	0.0487773
CEDAR_microarray_monocyte_CD14	ENSG00000241635	6701	0.356488	0.0485907
CEDAR_microarray_transverse_colon	ENSG00000167165	6575	0.460857	0.0471779
CEDAR_microarray_monocyte_CD14	ENSG00000244122	6559	0.366004	0.0455883
GTEx_ge_liver	ENSG00000241119	6518	0.379231	0.0455432
CEDAR_microarray_ileum	ENSG00000242515	6474	0.401342	0.0452198
GTEx_ge_small_intestine	ENSG00000167165	6525	0.383984	0.0451783
Kasela_2017_microarray_T-cell_CD4	ENSG00000242366	6332	0.340209	0.0444581
CEDAR_microarray_T-cell_CD8	ENSG00000244122	6559	0.351492	0.0443312
CEDAR_microarray_neutrophil_CD15	ENSG00000242515	6475	0.369345	0.0442321
Fairfax_2014_microarray_monocyte_IFN24	ENSG00000241119	6383	0.330434	0.0423809
Fairfax_2014_microarray_monocyte_LPS2	ENSG00000167165	6390	0.337745	0.0408028
Kasela_2017_microarray_T-cell_CD8	ENSG00000167165	6446	0.355471	0.0400842
GTEx_ge_colon_transverse	ENSG00000241119	6521	0.382673	0.0400132
Kasela_2017_microarray_T-cell_CD4	ENSG00000244474	6491	0.369704	0.0391891
Peng_2018_ge_placenta_naive	ENSG00000167165	6463	0.401014	0.0390678
Kasela_2017_microarray_T-cell_CD8	ENSG00000244474	6491	0.33804	0.0379495
Fairfax_2014_microarray_monocyte_LPS24	ENSG00000167165	6390	0.356772	0.0357828
Fairfax_2014_microarray_monocyte_LPS24	ENSG00000242366	6255	0.343085	0.0357462
GTEx_ge_skin_sun_exposed	ENSG00000244122	6517	0.313285	0.0356078
Naranbhai_2015_microarray_neutrophil_CD16	ENSG00000244122	6347	0.379157	0.035449
CEDAR_microarray_rectum	ENSG00000242366	6429	0.388724	0.035193
CEDAR_microarray_B-cell_CD19	ENSG00000241635	6701	0.380783	0.0350982
GTEx_ge_minor_salivary_gland	ENSG00000167165	6522	0.382788	0.0345508
Fairfax_2012_microarray_B-cell_CD19	ENSG00000244474	6421	0.429817	0.0342525
Fairfax_2014_microarray_monocyte_IFN24	ENSG00000242366	6255	0.375884	0.0337963
CEDAR_microarray_T-cell_CD4	ENSG00000241119	6563	0.410395	0.0336578
Fairfax_2014_microarray_monocyte_IFN24	ENSG00000244474	6431	0.390651	0.0336176
Naranbhai_2015_microarray_neutrophil_CD16	ENSG00000241119	6354	0.393741	0.0332679
CEDAR_microarray_T-cell_CD4	ENSG00000242366	6429	0.381155	0.0327492
CEDAR_microarray_platelet	ENSG00000242366	6429	0.370716	0.0327099
Kasela_2017_microarray_T-cell_CD4	ENSG00000241635	6565	0.373533	0.0319048
Fairfax_2012_microarray_B-cell_CD19	ENSG00000242366	6245	0.338346	0.0317637
Fairfax_2014_microarray_monocyte_LPS24	ENSG00000244122	6377	0.341973	0.0314007
Gilchrist_2021_microarray_NK-cell_naive	ENSG00000241635	6510	0.366265	0.0311953
Fairfax_2012_microarray_B-cell_CD19	ENSG00000241635	6500	0.352088	0.0309564
GTEx_ge_kidney_cortex	ENSG00000167165	6445	0.383028	0.0309211
Fairfax_2014_microarray_monocyte_IFN24	ENSG00000167165	6390	0.333217	0.0308656
CEDAR_microarray_T-cell_CD8	ENSG00000241635	6701	0.369473	0.0307647
Fairfax_2014_microarray_monocyte_naive	ENSG00000244122	6377	0.357839	0.0307072
GTEx_ge_stomach	ENSG00000167165	6527	0.494734	0.0305531
Naranbhai_2015_microarray_neutrophil_CD16	ENSG00000167165	6360	0.382037	0.0305421
GTEx_ge_stomach	ENSG00000241635	6655	0.390445	0.0302956
GTEx_ge_testis	ENSG00000167165	6527	0.39275	0.0302319
GTEx_ge_esophagus_mucosa	ENSG00000241635	6655	0.527559	0.0301851
Fairfax_2012_microarray_B-cell_CD19	ENSG00000244122	6367	0.356523	0.0301397
TwinsUK_ge_skin	ENSG00000241635	6477	0.337966	0.0299382
Naranbhai_2015_microarray_neutrophil_CD16	ENSG00000244474	6401	0.39482	0.0299371
Fairfax_2014_microarray_monocyte_LPS24	ENSG00000241119	6383	0.445824	0.0297122
CEDAR_microarray_T-cell_CD4	ENSG00000242515	6475	0.350259	0.0296819
GTEx_ge_kidney_cortex	ENSG00000241119	6439	0.385286	0.029656
Fairfax_2014_microarray_monocyte_IFN24	ENSG00000242515	6296	0.36564	0.0291408
GTEx_ge_minor_salivary_gland	ENSG00000244122	6512	0.390958	0.0290969
Naranbhai_2015_microarray_neutrophil_CD16	ENSG00000242366	6238	0.366898	0.0290815
CEDAR_microarray_rectum	ENSG00000167165	6575	0.350059	0.0290237
CEDAR_microarray_B-cell_CD19	ENSG00000242515	6475	0.397813	0.0290051
CEDAR_microarray_neutrophil_CD15	ENSG00000241635	6701	0.373009	0.0289604
CEDAR_microarray_neutrophil_CD15	ENSG00000241119	6563	0.371675	0.028947
CEDAR_microarray_monocyte_CD14	ENSG00000242515	6475	0.35693	0.0285363
Fairfax_2014_microarray_monocyte_naive	ENSG00000242515	6296	0.329773	0.0284726
GTEx_ge_kidney_cortex	ENSG00000241635	6575	0.386656	0.0283071
GTEx_ge_minor_salivary_gland	ENSG00000241635	6650	0.389555	0.0282926
Fairfax_2014_microarray_monocyte_LPS2	ENSG00000241119	6383	0.351934	0.0281775
GTEx_ge_kidney_cortex	ENSG00000244122	6435	0.386977	0.0280427
Fairfax_2014_microarray_monocyte_IFN24	ENSG00000244122	6377	0.348091	0.0280249
GTEx_ge_minor_salivary_gland	ENSG00000242366	6385	0.370682	0.0279603
GTEx_ge_small_intestine	ENSG00000241119	6519	0.373366	0.0279252
Kasela_2017_microarray_T-cell_CD8	ENSG00000241635	6565	0.356623	0.027924
Fairfax_2012_microarray_B-cell_CD19	ENSG00000242515	6286	0.399554	0.0277749
GTEx_ge_colon_sigmoid	ENSG00000242515	6435	0.38516	0.0277145
CEDAR_microarray_platelet	ENSG00000242515	6475	0.347619	0.0276976
CEDAR_microarray_ileum	ENSG00000244122	6558	0.403595	0.0276894
CEDAR_microarray_T-cell_CD4	ENSG00000167165	6575	0.417394	0.0275502
Fairfax_2014_microarray_monocyte_LPS24	ENSG00000241635	6510	0.359494	0.0275144
CEDAR_microarray_T-cell_CD8	ENSG00000167165	6575	0.370751	0.0273264
GTEx_ge_small_intestine	ENSG00000242366	6388	0.383261	0.027198
Fairfax_2014_microarray_monocyte_LPS2	ENSG00000242515	6296	0.34744	0.0271374
GTEx_ge_minor_salivary_gland	ENSG00000242515	6430	0.381284	0.0269318
GTEx_ge_small_intestine	ENSG00000244474	6569	0.526488	0.0268641
CEDAR_microarray_ileum	ENSG00000241119	6562	0.36065	0.0268564
Fairfax_2014_microarray_monocyte_naive	ENSG00000241119	6383	0.373676	0.0268118
GTEx_ge_skin_not_sun_exposed	ENSG00000241635	6655	0.506083	0.0267735
CEDAR_microarray_monocyte_CD14	ENSG00000241119	6563	0.386753	0.0267688
Fairfax_2014_microarray_monocyte_naive	ENSG00000244474	6431	0.405018	0.0267566
CEDAR_microarray_monocyte_CD14	ENSG00000167165	6575	0.376411	0.0267315
CEDAR_microarray_monocyte_CD14	ENSG00000244474	6618	0.378855	0.0267211
CEDAR_microarray_platelet	ENSG00000167165	6575	0.367204	0.0266916
Kasela_2017_microarray_T-cell_CD8	ENSG00000244122	6436	0.356687	0.026542
CEDAR_microarray_T-cell_CD8	ENSG00000242366	6429	0.359226	0.0265359
Fairfax_2014_microarray_monocyte_LPS2	ENSG00000244122	6377	0.393228	0.0265116
Gilchrist_2021_microarray_NK-cell_naive	ENSG00000241119	6383	0.373291	0.0265111
Naranbhai_2015_microarray_neutrophil_CD16	ENSG00000242515	6268	0.373946	0.0263979
CEDAR_microarray_rectum	ENSG00000241119	6563	0.348979	0.0263626
CEDAR_microarray_B-cell_CD19	ENSG00000244122	6559	0.444322	0.0260961
Fairfax_2014_microarray_monocyte_LPS24	ENSG00000244474	6431	0.348342	0.0260829
Fairfax_2014_microarray_monocyte_LPS2	ENSG00000244474	6431	0.353559	0.026013
Fairfax_2014_microarray_monocyte_naive	ENSG00000167165	6390	0.401947	0.0260023
Kasela_2017_microarray_T-cell_CD4	ENSG00000167165	6446	0.371883	0.0259913
CEDAR_microarray_rectum	ENSG00000244474	6618	0.371817	0.0259702
GTEx_ge_vagina	ENSG00000244122	6512	0.380779	0.0259611
Gilchrist_2021_microarray_NK-cell_naive	ENSG00000242515	6296	0.347972	0.0259502
CEDAR_microarray_neutrophil_CD15	ENSG00000244474	6618	0.372119	0.0258637
CEDAR_microarray_transverse_colon	ENSG00000244474	6618	0.374009	0.0256987
CEDAR_microarray_platelet	ENSG00000241119	6563	0.364127	0.0256722
Naranbhai_2015_microarray_neutrophil_CD16	ENSG00000241635	6480	0.390839	0.0256632
Fairfax_2014_microarray_monocyte_LPS24	ENSG00000242515	6296	0.35261	0.0255691
GTEx_ge_colon_sigmoid	ENSG00000241635	6655	0.366876	0.0255657
CEDAR_microarray_platelet	ENSG00000241635	6701	0.384936	0.0254062
Fairfax_2014_microarray_monocyte_LPS2	ENSG00000241635	6510	0.370368	0.0253955
Fairfax_2012_microarray_B-cell_CD19	ENSG00000167165	6380	0.478786	0.0253822
Kasela_2017_microarray_T-cell_CD4	ENSG00000244122	6436	0.393164	0.0251527
Gilchrist_2021_microarray_NK-cell_naive	ENSG00000244474	6431	0.372076	0.0251518
CEDAR_microarray_neutrophil_CD15	ENSG00000244122	6559	0.368625	0.0251323
CEDAR_microarray_transverse_colon	ENSG00000241119	6563	0.357557	0.0250941
CEDAR_microarray_B-cell_CD19	ENSG00000242366	6429	0.372841	0.0250472
GTEx_ge_liver	ENSG00000167165	6524	0.376226	0.0250357
Kasela_2017_microarray_T-cell_CD8	ENSG00000242515	6359	0.368213	0.0249892
CEDAR_microarray_B-cell_CD19	ENSG00000244474	6618	0.393702	0.0248697
GTEx_ge_vagina	ENSG00000167165	6522	0.404776	0.0248526
Gilchrist_2021_microarray_NK-cell_naive	ENSG00000244122	6377	0.411393	0.0248474
CEDAR_microarray_T-cell_CD8	ENSG00000244474	6618	0.370202	0.0246775
GTEx_ge_vagina	ENSG00000241635	6650	0.420621	0.0246409
CEDAR_microarray_monocyte_CD14	ENSG00000242366	6429	0.363738	0.0246301
Kasela_2017_microarray_T-cell_CD4	ENSG00000242515	6359	0.387151	0.0246189
CEDAR_microarray_B-cell_CD19	ENSG00000167165	6575	0.390279	0.0245271
CEDAR_microarray_T-cell_CD8	ENSG00000242515	6475	0.376855	0.0245158
Fairfax_2014_microarray_monocyte_naive	ENSG00000242366	6255	0.382962	0.0244188
CEDAR_microarray_ileum	ENSG00000244474	6617	0.387252	0.0244062
GTEx_ge_liver	ENSG00000241635	6652	0.577137	0.0243863
CEDAR_microarray_platelet	ENSG00000244474	6618	0.394492	0.0243001
Kasela_2017_microarray_T-cell_CD8	ENSG00000242366	6332	0.360792	0.0241728
Gilchrist_2021_microarray_NK-cell_naive	ENSG00000242366	6255	0.398836	0.0241219
CEDAR_microarray_neutrophil_CD15	ENSG00000242366	6429	0.415635	0.02402
Kasela_2017_microarray_T-cell_CD4	ENSG00000241119	6441	0.378918	0.0238565
CEDAR_microarray_T-cell_CD8	ENSG00000241119	6563	0.406811	0.0238519
CEDAR_microarray_rectum	ENSG00000244122	6559	0.429146	0.0238225
GTEx_ge_colon_sigmoid	ENSG00000242366	6390	0.357183	0.0237841
CEDAR_microarray_T-cell_CD4	ENSG00000244474	6618	0.400928	0.0233351
GTEx_ge_vagina	ENSG00000242366	6385	0.456437	0.0230494
GTEx_ge_skin_not_sun_exposed	ENSG00000244122	6517	0.374576	0.0224258
CEDAR_microarray_B-cell_CD19	ENSG00000241119	6563	0.445014	0.0222923
CEDAR_microarray_ileum	ENSG00000167165	6574	0.452321	0.0219427
CEDAR_microarray_ileum	ENSG00000242366	6428	0.464716	0.0216462
GTEx_ge_esophagus_mucosa	ENSG00000244122	6517	0.366736	0.0214473
GTEx_ge_adrenal_gland	ENSG00000244122	6516	0.515767	0.021402
CEDAR_microarray_platelet	ENSG00000244122	6559	0.556084	0.0211967
GTEx_ge_liver	ENSG00000244474	6568	0.502021	0.0200243
Fairfax_2014_microarray_monocyte_naive	ENSG00000241635	6510	0.674456	0.0159013
CEDAR_microarray_T-cell_CD4	ENSG00000241635	6701	0.683061	0.0156056
Fairfax_2012_microarray_B-cell_CD19	ENSG00000241119	6373	0.692826	0.0144203
GTEx_ge_esophagus_mucosa	ENSG00000242515	6435	0.824321	0.00597976
GTEx_ge_stomach	ENSG00000242515	6435	0.841747	0.00574031
GTEx_ge_esophagus_mucosa	ENSG00000167165	6527	1	7.31252e-08

## Sheet: Supplementary Data 6
Supplementary Data 6. Colocalization between neonatal jaundice and adult bilirubin levels and multiple phenotypes from the PAN UK Biobank at the UGT genes region. Posterior probabilities were obtained using coloc package. Sample size for neonatal jaundice was n = 27,384, cases = 1,826. Results are sorted by decreasing posterior probability of sharing the lead SNPs. Only pairs of traits with a pos…
Phenotype	UK Biobank phenotype	Number of SNPs included	Posterior probability, associations for the two phenotypes
			Distinct lead SNPs	Shared lead SNPs
Adult bilirubin	Cholesterol	12347	0.0259767	0.974023
Adult bilirubin	Skin colour	12347	0.0267245	0.973276
Adult bilirubin	Cholelithiasis and cholecystitis	12340	0.0292626	0.970736
Neonatal jaundice	LDL, adj by medication, raw	10250	0.0406021	0.959398
Neonatal jaundice	LDL direct	10250	0.0487054	0.951261
Adult bilirubin	Cholelithiasis	12340	0.0594838	0.940485
Neonatal jaundice	Apolipoprotein B	10250	0.0597751	0.940225
Neonatal jaundice	Cholesterol	10250	0.0615295	0.93847
Adult bilirubin	Cholecystectomy/gall bladder removal	12340	0.076534	0.923039
Neonatal jaundice	LDL, adj by medication, irnt	10250	0.0943354	0.905665
Adult bilirubin	K80 Cholelithiasis	12335	0.0957493	0.904212
Neonatal jaundice	Triglycerides	10250	0.101127	0.898767
Adult bilirubin	Ease of skin tanning	12346	0.13435	0.864301
Adult bilirubin	Operative procedures - main OPCS4	12338	0.201704	0.769248
Neonatal jaundice	SHBG	10250	0.288488	0.711462
Neonatal jaundice	Non-cancer illness code, self-reported	10250	0.29136	0.676253
Neonatal jaundice	Operative procedures - main OPCS4	10250	0.598628	0.306652
Adult bilirubin	Albumin/Globulin ratio	12346	0.908222	0.0573146
Neonatal jaundice	Systolic blood pressure, combined automated + manual reading	10250	0.871585	0.0351361
Neonatal jaundice	Systolic blood pressure, automated reading	10250	0.925276	0.0324399
Adult bilirubin	Operative procedures - main OPCS4	12129	0.79327	0.0303845
Neonatal jaundice	Albumin/Globulin ratio	10250	0.935615	0.0267688
Neonatal jaundice	Systolic blood pressure, combined automated + manual reading, adjusted by medication	10250	0.885141	0.0242447
Neonatal jaundice	Systolic blood pressure, automated reading, adjusted by medication	10250	0.939042	0.0208066
Neonatal jaundice	Cholecystectomy/gall bladder removal	10250	0.974546	0.0191048
Adult bilirubin	O86 Other puerperal infections	12154	0.823573	0.0161236
Adult bilirubin	Non-cancer illness code, self-reported	12344	0.897899	0.0137168
Neonatal jaundice	Neutrophill count	10250	0.895543	0.0076297
Adult bilirubin	Operative procedures - main OPCS4	12047	0.804859	0.00594865
Adult bilirubin	Triglycerides	12347	0.993696	0.00536318
Adult bilirubin	O46 Antepartum haemorrhage, not elsewhere classified	12293	0.991811	0.00452391
Adult bilirubin	O23 Infections of genito-urinary tract in pregnancy	12133	0.898097	0.00444715
Neonatal jaundice	Neutrophill percentage	10250	0.893526	0.00436746
Neonatal jaundice	Systolic blood pressure, combined automated + manual reading, adjusted by medication	10250	0.98021	0.00385826
Neonatal jaundice	O86 Other puerperal infections	10012	0.798062	0.00381999
Neonatal jaundice	Cancer code, self-reported	10250	0.807111	0.00360166
Adult bilirubin	O35 Maternal care for known or suspected foetal abnormality and damage	12238	0.981167	0.00339239
Neonatal jaundice	O23 Infections of genito-urinary tract in pregnancy	10085	0.874492	0.00324725
Neonatal jaundice	Systolic blood pressure, automated reading, adjusted by medication	10250	0.990822	0.00286895
Neonatal jaundice	Hip circumference	10250	0.806788	0.00274914
Neonatal jaundice	Mean arterial pressure, combined automated + manual reading	10250	0.984171	0.00274026
Neonatal jaundice	Facial ageing	10250	0.857296	0.0019155
Neonatal jaundice	Hair colour (natural, before greying)	10250	0.83939	0.0018199
Neonatal jaundice	Cholelithiasis	10250	0.997525	0.00174095
Neonatal jaundice	K80 Cholelithiasis	10250	0.997757	0.00172559
Neonatal jaundice	Mean arterial pressure, automated reading	10250	0.994582	0.0015672
Adult bilirubin	Cancer code, self-reported	12324	0.807431	0.00152504
Neonatal jaundice	Alcohol drinker status	10250	0.84736	0.00151887
Adult bilirubin		12335	0.883172	0.00149545
Adult bilirubin		12335	0.883172	0.00149545
Neonatal jaundice	Mental health problems ever diagnosed by a professional	10250	0.805935	0.00141724
Neonatal jaundice	Lymphocyte percentage	10250	0.971577	0.00122684
Neonatal jaundice	Hypothyroidism	10250	0.806715	0.00113521
Neonatal jaundice	Eye problems/disorders	10250	0.852625	0.0011185
Neonatal jaundice	Vitamin and mineral supplements	10250	0.821889	0.00107063
Neonatal jaundice		10250	0.850977	0.00105513
Neonatal jaundice		10250	0.850977	0.00105513
Neonatal jaundice	Hypothyroidism NOS	10250	0.829483	0.00098888
Adult bilirubin	Z34 Supervision of normal pregnancy	12298	0.994798	0.000899941
Adult bilirubin	E03 Other hypothyroidism	12339	0.830957	0.000863155
Neonatal jaundice	Mean arterial pressure, combined automated + manual reading	10250	0.9941	0.000854333
Neonatal jaundice	Cholelithiasis and cholecystitis	10250	0.999083	0.000830881
Neonatal jaundice	Operation code	10250	0.982734	0.00075331
Neonatal jaundice	Non-cancer illness code, self-reported	10250	0.935236	0.000750426
Neonatal jaundice	Administrative and legal statuses	10250	0.817021	0.000640458
Adult bilirubin	Hypothyroidism NOS	12339	0.875433	0.000607599
Adult bilirubin	Hypothyroidism	12336	0.855194	0.000587973
Adult bilirubin	Vitamin and mineral supplements	12347	0.830812	0.000572351
Adult bilirubin	Eye problems/disorders	12336	0.855742	0.000559962
Adult bilirubin	Mental health problems ever diagnosed by a professional	12340	0.8087	0.000497815
Neonatal jaundice	Mean arterial pressure, automated reading	10250	0.998108	0.000452446
Neonatal jaundice	Recent inability to stop or control worrying	10250	0.875617	0.000421353
Neonatal jaundice	N20 Calculus of kidney and ureter	10250	0.965854	0.000369575
Adult bilirubin	Facial ageing	12347	0.889223	0.000351301
Adult bilirubin	Operation code	12343	0.821785	0.000339347
Neonatal jaundice	Trunk fat mass	10250	0.948104	0.00033204
Adult bilirubin	Alcohol drinker status	12342	0.869851	0.000327101
Neonatal jaundice	FEV1/FVC ratio	10250	0.856842	0.000326188
Adult bilirubin	Hair colour (natural, before greying)	12344	0.877945	0.000322755
Neonatal jaundice	O35 Maternal care for known or suspected foetal abnormality and damage	10129	0.979448	0.000307038
Neonatal jaundice	Mean arterial pressure, combined automated + manual reading, adjusted by medication	10250	0.997314	0.000286095
Neonatal jaundice	Non-cancer illness code, self-reported	10250	0.990243	0.000277415
Neonatal jaundice	Diastolic blood pressure, combined automated + manual reading	10250	0.992347	0.000273703
Adult bilirubin	Recent inability to stop or control worrying	12340	0.893798	0.000232926
Neonatal jaundice	Haemoglobin concentration	10250	0.853297	0.000228482
Neonatal jaundice	Eye problems/disorders	10250	0.967939	0.000225939
Adult bilirubin	Administrative and legal statuses	12347	0.855429	0.000218728
Adult bilirubin	Non-cancer illness code, self-reported	12335	0.963836	0.000212362
Adult bilirubin	N20 Calculus of kidney and ureter	12326	0.967365	0.000200518
Adult bilirubin	Frequency of tiredness / lethargy in last 2 weeks	12347	0.800696	0.000171904
Adult bilirubin	Hip circumference	12347	0.835319	0.000168779
Adult bilirubin	Trunk fat percentage	12347	0.811677	0.000168489
Adult bilirubin	Whole body fat mass	12347	0.831491	0.000165789
Adult bilirubin	FEV1/FVC ratio	12345	0.874379	0.000158301
Adult bilirubin	Neutrophill percentage	12347	0.906158	0.000153128
Neonatal jaundice	Impedance of whole body	10250	0.905075	0.000145826
Neonatal jaundice	Urinary calculus	10250	0.985361	0.000140271
Neonatal jaundice	Diastolic blood pressure, combined automated + manual reading	10250	0.995337	0.000139843
Neonatal jaundice	Mean corpuscular haemoglobin	10250	0.906038	0.000139523
Neonatal jaundice	Recent feelings of inadequacy	10250	0.990689	0.000134111
Neonatal jaundice	Mean arterial pressure, automated reading, adjusted by medication	10250	0.999228	0.000131525
Adult bilirubin	Glycated haemoglobin (HbA1c)	12347	0.999861	0.000130884
Adult bilirubin	Haemoglobin concentration	12347	0.871913	0.000127162
Neonatal jaundice	Qualifications	10250	0.989143	0.000122068
Adult bilirubin	Eye problems/disorders	12340	0.973296	0.000120703
Adult bilirubin	Operation code	12322	0.987777	0.000119679
Adult bilirubin	Mean platelet (thrombocyte) volume	12347	0.892084	0.000103252
Neonatal jaundice	Hand grip strength (right)	10250	0.934424	9.87801e-05
Neonatal jaundice	Z34 Supervision of normal pregnancy	10244	0.994843	9.81229e-05
Neonatal jaundice	Eye problems/disorders	10250	0.992943	8.65791e-05
Neonatal jaundice	Methods of admission to hospital (recoded)	10250	0.967505	8.31285e-05
Neonatal jaundice	High light scatter reticulocyte count	10250	0.989153	8.26798e-05
Neonatal jaundice	Monocyte count	10250	0.944637	8.20816e-05
Adult bilirubin	Impedance of whole body	12347	0.907449	7.34057e-05
Neonatal jaundice	Diastolic blood pressure, automated reading	10250	0.998387	6.88502e-05
Neonatal jaundice	Haematocrit percentage	10250	0.958982	6.80255e-05
Neonatal jaundice	O46 Antepartum haemorrhage, not elsewhere classified	10228	0.995302	6.73167e-05
Adult bilirubin	Systolic blood pressure, combined automated + manual reading, adjusted by medication	12347	0.922292	6.18331e-05
Neonatal jaundice	Mean arterial pressure, combined automated + manual reading, adjusted by medication	10250	0.999295	6.08985e-05
Adult bilirubin	Urinary calculus	12330	0.987484	5.94611e-05
Adult bilirubin	Systolic blood pressure, combined automated + manual reading	12347	0.925179	5.87677e-05
Neonatal jaundice	Cylindrical power (right)	10250	0.998999	5.59905e-05
Adult bilirubin	Qualifications	12347	0.9908	5.28379e-05
Adult bilirubin	Non-cancer illness code, self-reported	12323	0.991672	5.06998e-05
Neonatal jaundice	Diastolic blood pressure, combined automated + manual reading, adjusted by medication	10250	0.997969	4.93374e-05
Adult bilirubin	Neutrophill count	12347	0.940599	4.89863e-05
Neonatal jaundice	Seating box height	10250	0.980226	4.86536e-05
Adult bilirubin	Lymphocyte percentage	12347	0.975272	4.7854e-05
Neonatal jaundice	High light scatter reticulocyte percentage	10250	0.993996	4.33137e-05
Adult bilirubin	Recent feelings of inadequacy	12340	0.991777	4.30399e-05
Neonatal jaundice	Time spent watching television (TV)	10250	0.973647	4.16498e-05
Adult bilirubin	Time spent watching television (TV)	12347	0.976157	4.12976e-05
Adult bilirubin	Hand grip strength (right)	12347	0.953128	3.72814e-05
Neonatal jaundice	Platelet distribution width	10250	0.990135	3.42556e-05
Adult bilirubin	Methods of admission to hospital (recoded)	12347	0.974164	3.30491e-05
Adult bilirubin	Monocyte count	12347	0.959271	3.28213e-05
Adult bilirubin	Haematocrit percentage	12347	0.963305	3.13245e-05
Adult bilirubin	Eye problems/disorders	12327	0.993991	3.12679e-05
Neonatal jaundice	Mean arterial pressure, automated reading, adjusted by medication	10250	0.999777	3.02362e-05
Adult bilirubin	Systolic blood pressure, automated reading, adjusted by medication	12346	0.965467	2.7986e-05
Adult bilirubin	Systolic blood pressure, automated reading	12346	0.965796	2.76352e-05
Neonatal jaundice	Non-albumin protein	10250	0.999969	2.54697e-05
Neonatal jaundice	Impedance of arm (right)	10250	0.988065	2.47512e-05
Adult bilirubin	Mean corpuscular haemoglobin	12347	0.971276	2.45672e-05
Neonatal jaundice	Impedance of leg (right)	10250	0.993773	2.29359e-05
Neonatal jaundice	Ease of skin tanning	10250	0.984909	2.25188e-05
Neonatal jaundice	Pulse rate, automated reading	10250	0.997003	2.17437e-05
Neonatal jaundice	Diastolic blood pressure, combined automated + manual reading, adjusted by medication	10250	0.999022	1.80504e-05
Neonatal jaundice	Forced vital capacity (FVC)	10250	0.992217	1.71817e-05
Adult bilirubin	Seating box height	12347	0.980375	1.6278e-05
Adult bilirubin	Forced vital capacity (FVC)	12347	0.992317	1.5224e-05
Adult bilirubin	Impedance of arm (right)	12347	0.9882	1.46089e-05
Neonatal jaundice	Diastolic blood pressure, automated reading, adjusted by medication	10250	0.999633	1.38492e-05
Adult bilirubin	Trunk fat mass	12347	0.987897	1.32415e-05
Adult bilirubin	Systolic blood pressure, combined automated + manual reading, adjusted by medication	12347	0.986588	1.05936e-05
Adult bilirubin	Platelet distribution width	12347	0.992095	9.93924e-06
Neonatal jaundice	Mean corpuscular volume	10250	0.994303	9.33254e-06
Neonatal jaundice	Impedance of leg (left)	10250	0.994266	9.16333e-06
Neonatal jaundice	Heel bone mineral density (BMD) (left)	10250	0.99843	8.8436e-06
Neonatal jaundice	Weight	10250	0.998748	8.55783e-06
Adult bilirubin	High light scatter reticulocyte count	12347	0.991968	7.92559e-06
Neonatal jaundice	Headaches for 3+ months	10250	0.998513	7.74621e-06
Adult bilirubin	Mean arterial pressure, combined automated + manual reading	12347	0.990302	7.59039e-06
Adult bilirubin	Albumin	12346	0.99772	7.44171e-06
Neonatal jaundice	Non-cancer illness code, self-reported	10250	0.99875	6.48933e-06
Neonatal jaundice	Weight	10250	0.999302	6.08417e-06
Neonatal jaundice	Heel quantitative ultrasound index (QUI), direct entry (right)	10250	0.999099	6.05904e-06
Neonatal jaundice	Heel bone mineral density (BMD) T-score, automated (right)	10250	0.999102	6.04646e-06
Neonatal jaundice	Albumin	10250	0.996627	5.90036e-06
Adult bilirubin	Impedance of leg (left)	12347	0.99485	5.54319e-06
Neonatal jaundice	Heel bone mineral density (BMD) (right)	10250	0.999264	4.99065e-06
Neonatal jaundice	Diastolic blood pressure, automated reading, adjusted by medication	10250	0.999822	4.99016e-06
Adult bilirubin	Impedance of leg (right)	12347	0.994364	4.50872e-06
Adult bilirubin	Systolic blood pressure, automated reading, adjusted by medication	12346	0.99468	4.3306e-06
Adult bilirubin	Non-albumin protein	12346	0.99999	4.2031e-06
Adult bilirubin	Diastolic blood pressure, combined automated + manual reading	12347	0.994709	4.20171e-06
Adult bilirubin	Headaches for 3+ months	12335	0.998745	4.14941e-06
Adult bilirubin	High light scatter reticulocyte percentage	12347	0.99561	3.85298e-06
Adult bilirubin	Mean corpuscular volume	12347	0.997369	3.70437e-06
Adult bilirubin	Pulse rate, automated reading	12346	0.997774	3.41933e-06
Neonatal jaundice	Impedance of arm (left)	10250	0.998127	3.22361e-06
Adult bilirubin	LDL direct	12347	0.999419	2.96606e-06
Adult bilirubin	Mean arterial pressure, combined automated + manual reading	12347	0.99643	2.83847e-06
Neonatal jaundice	Immature reticulocyte fraction	10250	0.998364	2.76945e-06
Adult bilirubin	Heel bone mineral density (BMD) (left)	12340	0.998672	2.70183e-06
Adult bilirubin	Non-cancer illness code, self-reported	12347	0.998916	2.59123e-06
Adult bilirubin	Diastolic blood pressure, combined automated + manual reading	12347	0.996863	2.57655e-06
Adult bilirubin	Immature reticulocyte fraction	12347	0.998555	2.40642e-06
Neonatal jaundice	Heel quantitative ultrasound index (QUI), direct entry (left)	10250	0.999549	2.40341e-06
Neonatal jaundice	Heel bone mineral density (BMD) T-score, automated (left)	10250	0.999549	2.40282e-06
Adult bilirubin	Mean arterial pressure, automated reading	12346	0.997037	2.38499e-06
Neonatal jaundice	Heel broadband ultrasound attenuation (right)	10250	0.999553	2.0309e-06
Adult bilirubin	Impedance of arm (left)	12347	0.998128	1.71857e-06
Adult bilirubin	Heel quantitative ultrasound index (QUI), direct entry (right)	12340	0.999244	1.69071e-06
Adult bilirubin	Heel bone mineral density (BMD) T-score, automated (right)	12340	0.999245	1.687e-06
Neonatal jaundice	Forced expiratory volume in 1-second (FEV1)	10250	0.99958	1.67508e-06
Neonatal jaundice	Blood clot, DVT, bronchitis, emphysema, asthma, rhinitis, eczema, allergy diagnosed by doctor	10250	0.999616	1.67262e-06
Adult bilirubin	Mean arterial pressure, combined automated + manual reading, adjusted by medication	12347	0.997991	1.57842e-06
Adult bilirubin	Cylindrical power (right)	12340	0.999139	1.47259e-06
Neonatal jaundice	Vascular/heart problems diagnosed by doctor	10250	0.999582	1.36037e-06
Adult bilirubin	Heel bone mineral density (BMD) (right)	12340	0.999386	1.31576e-06
Adult bilirubin	Diastolic blood pressure, combined automated + manual reading, adjusted by medication	12347	0.998454	1.22032e-06
Adult bilirubin	Forced expiratory volume in 1-second (FEV1)	12347	0.999581	1.02924e-06
Neonatal jaundice	Vascular/heart problems diagnosed by doctor	10250	0.999768	9.53569e-07
Adult bilirubin	Diastolic blood pressure, automated reading	12346	0.998884	9.25065e-07
Neonatal jaundice	Mean time to correctly identify matches	10250	0.999807	9.19097e-07
Adult bilirubin	Mean arterial pressure, automated reading	12346	0.998924	8.73158e-07
Adult bilirubin	Heel broadband ultrasound attenuation (right)	12340	0.999626	7.6327e-07
Adult bilirubin	Heel quantitative ultrasound index (QUI), direct entry (left)	12340	0.999629	6.70266e-07
Adult bilirubin	Heel bone mineral density (BMD) T-score, automated (left)	12340	0.999629	6.69772e-07
Adult bilirubin	Diastolic blood pressure, combined automated + manual reading, adjusted by medication	12347	0.999276	5.93536e-07
Adult bilirubin	Weight	12347	0.999506	5.83688e-07
Adult bilirubin	Vascular/heart problems diagnosed by doctor	12347	0.999628	5.646e-07
Adult bilirubin	Weight	12347	0.999611	4.64512e-07
Adult bilirubin	Mean arterial pressure, automated reading, adjusted by medication	12346	0.999458	4.38152e-07
Adult bilirubin	Mean arterial pressure, combined automated + manual reading, adjusted by medication	12347	0.999473	4.21612e-07
Adult bilirubin	Vascular/heart problems diagnosed by doctor	12347	0.999796	3.4424e-07
Neonatal jaundice	Duration to first press of snap-button in each round	10250	0.99987	2.56056e-07
Neonatal jaundice	Glycated haemoglobin (HbA1c)	10250	0.99999	2.55572e-07
Adult bilirubin	Mean time to correctly identify matches	12347	0.999847	2.53413e-07
Adult bilirubin	Blood clot, DVT, bronchitis, emphysema, asthma, rhinitis, eczema, allergy diagnosed by doctor	12347	0.999822	2.49496e-07
Neonatal jaundice	Total protein	10250	0.999999	2.48434e-07
Adult bilirubin	Diastolic blood pressure, automated reading, adjusted by medication	12346	0.999716	2.31567e-07
Adult bilirubin	SHBG	12347	0.999858	1.8178e-07
Adult bilirubin	Duration to first press of snap-button in each round	12347	0.99991	1.77786e-07
Neonatal jaundice	Heel broadband ultrasound attenuation (left)	10250	0.999953	1.71027e-07
Adult bilirubin	Mean arterial pressure, automated reading, adjusted by medication	12346	0.999839	1.32436e-07
Adult bilirubin	Heel broadband ultrasound attenuation (left)	12340	0.999962	1.29518e-07
Adult bilirubin	Diastolic blood pressure, automated reading, adjusted by medication	12346	0.999864	1.14291e-07
Adult bilirubin	Apolipoprotein B	12347	0.999998	2.74882e-08
Neonatal jaundice	Treatment/medication code	10250	0.999992	2.57578e-08
Adult bilirubin	Treatment/medication code	12347	0.999993	1.44348e-08
Adult bilirubin	Total protein	12347	0.999999	6.62387e-09
Neonatal jaundice	Heel Broadband ultrasound attenuation, direct entry	10250	0.999997	6.29999e-09
Adult bilirubin	Cystatin C	12347	1	4.57647e-09
Adult bilirubin	Heel Broadband ultrasound attenuation, direct entry	12343	0.999997	3.20474e-09
Adult bilirubin	Estimated glomerular filtration rate, serum creatinine + cystain C	12347	1	2.49149e-10
Neonatal jaundice	Blood clot, DVT, bronchitis, emphysema, asthma, rhinitis, eczema, allergy diagnosed by doctor	10250	1	2.11196e-10
Adult bilirubin	Lymphocyte count	12347	1	2.08066e-10
Neonatal jaundice	Lymphocyte count	10250	1	1.583e-10
Neonatal jaundice	Arm predicted mass (left)	10250	1	9.94191e-11
Adult bilirubin	Blood clot, DVT, bronchitis, emphysema, asthma, rhinitis, eczema, allergy diagnosed by doctor	12346	1	4.21146e-11
Adult bilirubin	Arm predicted mass (left)	12347	1	3.6753e-11
Neonatal jaundice	Estimated glomerular filtration rate, serum creatinine	10250	1	3.33781e-11
Neonatal jaundice	Leg predicted mass (left)	10250	1	3.3132e-11
Adult bilirubin	Estimated glomerular filtration rate, serum creatinine	12347	1	1.99126e-11
Neonatal jaundice	Heel bone mineral density (BMD) T-score, automated	10250	1	1.55882e-11
Neonatal jaundice	Heel quantitative ultrasound index (QUI), direct entry	10250	1	1.5578e-11
Neonatal jaundice	Cystatin C	10250	1	1.33835e-11
Neonatal jaundice	Leg fat-free mass (left)	10250	1	1.02313e-11
Neonatal jaundice	Estimated glomerular filtration rate, serum creatinine + cystain C	10250	1	8.39025e-12
Adult bilirubin	Heel bone mineral density (BMD) T-score, automated	12343	1	7.53858e-12
Adult bilirubin	Heel quantitative ultrasound index (QUI), direct entry	12343	1	7.53653e-12
Neonatal jaundice	Leg fat-free mass (right)	10250	1	6.38871e-12
Neonatal jaundice	Arm fat-free mass (left)	10250	1	5.98928e-12
Neonatal jaundice	Heel bone mineral density (BMD)	10250	1	5.04515e-12
Neonatal jaundice	Alkaline phosphatase	10250	1	3.49854e-12
Adult bilirubin	Heel bone mineral density (BMD)	12343	1	2.79254e-12
Neonatal jaundice	Non-cancer illness code, self-reported	10250	1	2.54215e-12
Adult bilirubin	Arm fat-free mass (left)	12347	1	2.32569e-12
Adult bilirubin	Alkaline phosphatase	12347	1	2.2189e-12
Neonatal jaundice	Leg predicted mass (right)	10250	1	1.9028e-12
Neonatal jaundice	Creatinine	10250	1	1.85541e-12
Neonatal jaundice	Basal metabolic rate	10250	1	1.68085e-12
Adult bilirubin	Creatinine	12347	1	1.1413e-12
Adult bilirubin	Non-cancer illness code, self-reported	12336	1	7.17888e-13
Adult bilirubin	Leg predicted mass (left)	12347	1	5.50229e-13
Adult bilirubin	Arm predicted mass (right)	12347	1	5.15455e-13
Neonatal jaundice	Skin colour	10250	1	4.75186e-13
Neonatal jaundice	Arm predicted mass (right)	10250	1	4.18303e-13
Adult bilirubin	LDL, adj by medication, raw	12347	1	2.24583e-13
Adult bilirubin	Leg fat-free mass (left)	12347	1	1.45671e-13
Neonatal jaundice	Medication for pain relief, constipation, heartburn	10250	1	1.251e-13
Adult bilirubin	Basal metabolic rate	12347	1	1.18256e-13
Neonatal jaundice	Whole body water mass	10250	1	9.18867e-14
Adult bilirubin	Estimated glomerular filtration rate, cystain C	12347	1	7.66367e-14
Neonatal jaundice	Medication for pain relief, constipation, heartburn	10250	1	4.8845e-14
Neonatal jaundice	Trunk fat-free mass	10250	1	3.95264e-14
Neonatal jaundice	Trunk predicted mass	10250	1	3.07491e-14
Adult bilirubin	Leg fat-free mass (right)	12347	1	2.95716e-14
Adult bilirubin	Medication for pain relief, constipation, heartburn	12347	1	1.73898e-14
Adult bilirubin	Leg predicted mass (right)	12347	1	1.3836e-14
Adult bilirubin	LDL, adj by medication, irnt	12347	1	1.32858e-14
Neonatal jaundice	Whole body fat-free mass	10250	1	1.14887e-14
Neonatal jaundice	Estimated glomerular filtration rate, cystain C	10250	1	9.90976e-15
Neonatal jaundice	Arm fat-free mass (right)	10250	1	9.89389e-15
Neonatal jaundice	Nasal polyps	10250	1	6.03284e-15
Adult bilirubin	Trunk fat-free mass	12347	1	5.7994e-15
Adult bilirubin	Arm fat-free mass (right)	12347	1	4.52021e-15
Neonatal jaundice	Reason for glasses/contact lenses	10250	1	4.35946e-15
Adult bilirubin	Whole body water mass	12347	1	3.88451e-15
Adult bilirubin	Medication for pain relief, constipation, heartburn	12347	1	3.70598e-15
Adult bilirubin	Trunk predicted mass	12347	1	3.23502e-15
Adult bilirubin	Nasal polyps	12320	1	2.75172e-15
Adult bilirubin	Reason for glasses/contact lenses	12344	1	2.12248e-15
Adult bilirubin	Testosterone	12347	1	6.56477e-16
Adult bilirubin	Whole body fat-free mass	12347	1	6.0564e-16
Neonatal jaundice	J33 Nasal polyp	10250	1	5.40711e-16
Adult bilirubin	J33 Nasal polyp	12319	1	4.41063e-16
Adult bilirubin	Aspartate aminotransferase	12347	1	2.32791e-17
Neonatal jaundice	Aspartate aminotransferase	10250	1	2.19931e-17
Neonatal jaundice	Platelet count	10250	1	1.57214e-17
Neonatal jaundice	Age started wearing glasses or contact lenses	10250	1	1.51622e-17
Adult bilirubin	Platelet count	12347	1	9.01913e-18
Adult bilirubin	Age started wearing glasses or contact lenses	12347	1	8.3668e-19
Neonatal jaundice	Testosterone	10250	1	5.68058e-21
Neonatal jaundice	Forced expiratory volume in 1-second (FEV1), predicted	10250	1	1.86104e-21
Neonatal jaundice	Pain type(s) experienced in last month	10250	1	1.31693e-21
Adult bilirubin	Forced expiratory volume in 1-second (FEV1), predicted	12340	1	8.97478e-22
Adult bilirubin	Pain type(s) experienced in last month	12346	1	2.94897e-22
Neonatal jaundice	3mm weak meridian (left)	10250	1	7.42544e-23
Neonatal jaundice	3mm strong meridian (left)	10250	1	7.39805e-25
Adult bilirubin	3mm weak meridian (left)	12338	1	3.28049e-25
Neonatal jaundice	Eosinophill count	10250	1	9.82055e-26
Adult bilirubin	Eosinophill count	12347	1	7.65595e-26
Neonatal jaundice	6mm weak meridian (left)	10250	1	5.87761e-26
Neonatal jaundice	3mm weak meridian (right)	10250	1	8.47448e-28
Adult bilirubin	3mm strong meridian (left)	12338	1	6.04235e-28
Neonatal jaundice	6mm strong meridian (left)	10250	1	5.49844e-28
Adult bilirubin	6mm weak meridian (left)	12334	1	5.20237e-28
Adult bilirubin	3mm weak meridian (right)	12335	1	2.14118e-29
Neonatal jaundice	6mm weak meridian (right)	10250	1	2.01229e-29
Neonatal jaundice	Platelet crit	10250	1	1.54464e-29
Adult bilirubin	Platelet crit	12347	1	9.64559e-30
Adult bilirubin	6mm weak meridian (right)	12335	1	2.994e-30
Neonatal jaundice	Total bilirubin	10250	1	1.95103e-30
Neonatal jaundice	Indirect bilirubin	10250	1	1.95103e-30
Adult bilirubin	Vitamin D	12346	1	1.50625e-30
Neonatal jaundice	3mm strong meridian (right)	10250	1	1.19216e-30
Neonatal jaundice	Seated height	10250	1	1.12697e-30
Adult bilirubin	6mm strong meridian (left)	12334	1	9.63091e-31
Adult bilirubin	Seated height	12347	1	4.50556e-31
Neonatal jaundice	Vitamin D	10250	1	1.27197e-31
Adult bilirubin	Gamma glutamyltransferase	12347	1	2.27174e-32
Neonatal jaundice	Comparative height size at age 10	10250	1	8.02465e-33
Adult bilirubin	Comparative height size at age 10	12347	1	6.97201e-33
Adult bilirubin	3mm strong meridian (right)	12335	1	3.90956e-33
Neonatal jaundice	6mm strong meridian (right)	10250	1	1.71643e-33
Neonatal jaundice	Spherical power (right)	10250	1	8.44408e-35
Neonatal jaundice	Spherical power (left)	10250	1	8.44403e-35
Adult bilirubin	6mm strong meridian (right)	12335	1	6.01864e-35
Neonatal jaundice	Gamma glutamyltransferase	10250	1	3.62409e-35
Neonatal jaundice	Eosinophill percentage	10250	1	9.27125e-36
Neonatal jaundice	Sitting height	10250	1	4.84186e-36
Neonatal jaundice	Standing height	10250	1	4.83282e-36
Neonatal jaundice	Alanine aminotransferase	10250	1	2.06493e-36
Adult bilirubin	Eosinophill percentage	12347	1	1.47033e-36
Neonatal jaundice	Phosphate	10250	1	8.40363e-37
Neonatal jaundice	Calcium	10250	1	8.3163e-37
Adult bilirubin	Phosphate	12347	1	4.90337e-39
Adult bilirubin	Sitting height	12347	1	3.70441e-40
Adult bilirubin	Spherical power (right)	12340	1	9.96135e-41
Adult bilirubin	Spherical power (left)	12339	1	1.08569e-41
Adult bilirubin	Alanine aminotransferase	12347	1	2.6231e-42
Adult bilirubin	Calcium	12347	1	1.34003e-68
Adult bilirubin	Standing height	12347	1	1.03843e-93
Adult bilirubin	Indirect bilirubin	12347	1	7.75665e-137
Adult bilirubin	Total bilirubin	12347	1	1.46127e-163

## Sheet: Supplementary Data 7
Supplementary Data 7. Definition of blood group according to two genetic variants. We used rs657152 instead of rs8176719, because the latter was not available in our data (indel), and the two variants are in strong LD, and in close proximity.
rs8176746	rs657152	Blood group
C/C	A/A	O
C/A	A/A	O
C/C	A/C	A
C/C	C/C	A
A/A	C/C	B
C/A	A/C	B
C/A	C/C	AB

## Sheet: Supplementary Data 8
Supplementary Data 8. Frequency of blood groups in mothers, fathers and neonates. Blood groups were determined genetically.
Genome	Blood group, n (%)
	O	A	B	AB
Maternal	8868 (37.8)	11814 (50.4)	1838 (7.8)	941 (4.0)
Neonatal	8912 (38.0)	11782 (50.2)	1812 (7.7)	955 (4.1)
Paternal	8934 (38.1)	11731 (50.0)	1847 (7.9)	949 (4.0)
